# Supplementary material for: Effect of viscosity of experimental universal adhesive on bond strength to dentin prepared with Er:YAG laser
Source: Sci Rep. 2023 May 16;13:7900. doi: 10.1038/s41598-023-34984-1 (PMC10188529; doi:10.1038/s41598-023-34984-1)
Supplement: Supplementary file 1 — Supplementary Information. [file 41598_2023_34984_MOESM1_ESM.xlsx]

## Sheet: Table S1
Table S1 Viscocity of experimental UA (mPa·s)
Specimen number	SI-0	SI-1	SI-2	SI-3	SI-4
1	2.71	4.65	22.5	53.7	106
2	2.71	4.64	22	52.9	105.4
3	2.71	4.62	21.9	52.7	104.9
4	2.74	4.64	21.8	52.7	104.3
5	2.77	4.65	21.9	53	103
6	2.8	4.69	21.8	52.9	102.5
7	2.82	4.74	21.7	52.4	102.4
8	2.87	4.77	22	52.3	102.2
9	2.84	4.84	22	52.1	102.4
10	2.84	4.89	22.1	52	102.6
Average	2.781	4.77	22.3	52.85	103.57
SD	0.065	0.12	0.2	0.85	1.7
		Average	SD
	SI-0	2.8	0.1
	SI-1	4.8	0.1
	SI-2	22.3	0.2
	SI-3	52.9	0.9
	SI-4	103.6	1.7

## Sheet: Table S2
Table S2 The results of μTBS measurement and failure mode analysis on the L group
SI-0			SI-1			SI-2			SI-3			SI-4
Specimen number	Value (MPa)	Failure mode	Specimen number	Value (MPa)	Failure mode	Specimen number	Value (MPa)	Failure mode	Specimen number	Value (MPa)	Failure mode	Specimen number	Value (MPa)	Failure mode
1	14.8928	m	1	23.8577	cr	1	29.6474	D	1	15.5556	m	1	20.496	m
2	10.5247	i	2	24.2436	cr	2	23.9614	CR	2	15.9704	m	2	20.2255	m
3	13.0476	m	3	21.8858	cr	3	18.5382	i	3	12.5782	m	3	14.4502	m
4	13.5189	m	4	23.314	cr	4	30.6148	cr	4	14.7042	m	4	20.2374	m
5	13.7346	m	5	25.1514	cr	5	35.2311	m	5	13.0097	m	5	16.4835	m
6	11.4205	m	6	26.9006	cr	6	35.9585	m	6	15.8221	m	6	15.3912	m
7	13.9473	m	7	27.3442	cr	7	24.8504	cr	7	12.6679	m	7	14.5455	m
8	10.232	m	8	23.1267	m	8	26.649	CR	8	13.5472	m	8	14.3593	m
9	14.3229	m	9	23.4732	m	9	29.1219	m	9	13.4936	m	9	17.6041	m
10	14.7077	m	10	20.7964	m	10	35.4406	CR	10	12.2049	m	10	17.3264	m
11	11.4512	m	11	22.4278	cr	11	22.5624	M	11	13.2323	m	11	17.048	m
12	13.0994	m	12	25.5051	cr	12	21.5909	CR	12	15.4678	m	12	15.8003	m
13	13.1218	m	13	27.3457	cr	13	30.9357	M	13	15.2021	m	13	19.8198	m
14	14.6914	m	14	22.1965	d	14	37.2142	m	14	12.7924	m	14	20.2686	m
15	11.8631	m	15	25.3129	d	15	24.9148	CR	15	12.6705	m	15	19.3373	m
16	10.4719	m	16	22.7734	m	16	21.7889	CR	16	13.2013	m	16	19.207	m
17	13.7724	m	17	25.7646	m	17	22.6186	CR	17	15.3352	m	17	18.3692	m
18	11.6758	m	18	24.5454	cr	18	26.6167	CR	18	11.6684	m	18	19.4444	m
19	11.7533	m	19	23.1579	m	19	22.2701	m	19	15.0635	m	19	15.4798	m
20	10.9931	m	20	25.0587	m	20	24.454	D	20	16.1494	m	20	19.5402	m
Average	12.6621		Average	24.2091		Average	27.249		Average	14.0168		Average	17.7717
SD	1.94986		SD	0.600495		SD	2.59671		SD	0.29694		SD	0.47786
		Average	SD
	SI-0	12.7	1.9
	SI-1	24.2	0.6
	SI-2	27.2	2.6
	SI-3	14	0.3
	SI-4	17.8	0.5

## Sheet: Table S3
Table S3 The results of µTBS measurement and failure mode analysis on the G group
SI-0			SI-1			SI-2			SI-3			SI-4
Specimen number	Value (MPa)	Failure mode	Specimen number	Value (MPa)	Failure mode	Specimen number	Value (MPa)	Failure mode	Specimen number	Value (MPa)	Failure mode	Specimen number	Value (MPa)	Failure mode
1	34.6605	cr	1	28.9506	d	1	33.7261	cr	1	28.1482	cr	1	27.037	m
2	26.6896	cr	2	29.0335	cr	2	43.1173	i	2	28.6588	cr	2	27.0979	m
3	25.9415	m	3	33.277	m	3	27.378	cr	3	28.6527	cr	3	21.6521	m
4	32.784	m	4	31.0824	cr	4	28.5301	cr	4	32.7284	m	4	23.7356	m
5	31.1869	m	5	32.4986	d	5	34.4551	cr	5	20.7192	m	5	21.9479	i
6	26.6374	m	6	30.9403	d	6	37.1059	cr	6	23.3123	m	6	27.7778	m
7	28.2585	m	7	29.596	m	7	41.3973	d	7	33.5142	m	7	20.7136	m
8	26.7668	m	8	29.6935	m	8	30.9412	d	8	33.6044	i	8	28.663	i
9	31.107	m	9	31.9117	m	9	28.4733	cr	9	27.1129	m	9	20.6117	i
10	35.1371	m	10	32.6619	m	10	31.8564	d	10	25.9586	m	10	24.4571	m
11	35.9622	m	11	33.7644	m	11	30.6353	i	11	27.6542	m	11	25.822	m
12	40.8342	d	12	33.5185	m	12	41.7439	d	12	33.0215	m	12	22.6768	m
13	37.8537	d	13	33.021	m	13	39.0918	cr	13	23.6616	d	13	27.1637	m
14	37.9537	cr	14	31.5018	m	14	35.0965	cr	14	26.1934	m	14	29.2784	m
15	37.7855	cr	15	31.1225	d	15	26.5164	m	15	19.2329	m	15	26.4065	m
16	39.9775	d	16	33.6111	i	16	32.9885	d	16	26.8294	m	16	27.7469	m
17	36.0659	d	17	35.2612	d	17	36.5741	m	17	26.5164	d	17	26.7581	i
18	35.6966	d	18	28.7356	m	18	34.8402	m	18	19.8276	m	18	26.6303	m
19	31.5201	cr	19	34.517	cr	19	35.4482	m	19	28.8889	m	19	25.9759	i
20	29.596	cr	20	29.5726	d	20	33.1926	i	20	33.6358	m	20	27.8282	m
Average	33.1207		Average	31.7136		Average	34.1554		Average	27.3936		Average	25.499
SD	2.53227		SD	0.310985		SD	0.266785		SD	2.74383		SD	0.39558
		Average	SD
	SI-0	33.1	2.5
	SI-1	31.7	0.3
	SI-2	34.2	0.3
	SI-3	27.4	2.7
	SI-4	25.5	0.4

## Sheet: Table S4
Table S4 Criteria for judging the respective failure modes
Failure mode	Abbreviation	Definition of criteria
Adhesive	a	Exposure of resin/dentin interface is recognized on the fractured surface more than approximately 90%
Cohesive in composite resin	cr	Resin adherence is recognized on the fractured dentin surface more than approximately 90%
Cohesive in dentin	d	Dentin adherence is recognized on the fractured resin surface more than approximately 90%
Mixed	m	Other findings are recognized on the fractured surface
